# Supplementary material for: Ligand Hydrogenation during Hydroformylation Catalysis Detected by In Situ High-Pressure Infra-Red Spectroscopic Analysis of a Rhodium/Phospholene-Phosphite Catalyst
Source: Molecules. 2024 Feb 14;29(4):845. doi: 10.3390/molecules29040845 (PMC10891676; doi:10.3390/molecules29040845)
Supplement: Supplementary file 1 [file molecules-29-00845-s001.zip]

Archive with 1 entries (1 files):
- molecules-2835946-supplementary.pdf
